# Supplementary material for: Luminescence Lifetime-Based Water Conductivity Sensing Using a Cationic Dextran-Supported Ru(II) Polypyridyl Complex
Source: Sensors (Basel). 2024 Dec 28;25(1):121. doi: 10.3390/s25010121 (PMC11722963; doi:10.3390/s25010121)
Supplement: Supplementary file 1 [file sensors-25-00121-s001.zip]

Archive with 1 entries (1 files):
- sensors-3393789-supplementary.pdf
